# Supplementary material for: Trichospermum lessertianum comb. n., the correct name for the Cuban species of Trichospermum (Malvaceae, Grewioideae) also found in Mexico and Central America
Source: PhytoKeys. 2011 Feb 11;(2):17–22. doi: 10.3897/phytokeys.2.731 (PMC3174432; doi:10.3897/phytokeys.2.731)
Supplement: XML Treatment for Trichospermum lessertianum [file phytokeys.2.731-treatment1.xml]

<!DOCTYPE tp:taxon-treatment
  PUBLIC "-//TaxonX//DTD Taxonomic Treatment Publishing DTD v0 20100105//EN" "tax-treatment-NSO.dtd">
<tp:taxon-treatment xmlns:tp="http://www.plazi.org/taxpub"><tp:treatment-meta><mixed-citation publication-type="journal"><person-group><name><surname>Dorr</surname><given-names>Laurence J.</given-names></name></person-group><article-title><italic>Trichospermum lessertianum</italic> comb. n., the correct name for the Cuban species of <italic>Trichospermum</italic> (Malvaceae, Grewioideae) also found in Mexico and Central America
                </article-title><source>PhytoKeys</source><day>11</day><month>2</month><year>2011</year><volume>2011</volume><issue>2</issue><fpage>17</fpage><lpage>22</lpage><pub-id pub-id-type="doi">10.3897/phytokeys.2.731</pub-id></mixed-citation></tp:treatment-meta><tp:nomenclature><tp:taxon-name>                    	
            	<tp:taxon-name-part taxon-name-part-type="genus">Trichospermum</tp:taxon-name-part>
            	<tp:taxon-name-part taxon-name-part-type="species">lessertianum</tp:taxon-name-part>
            <object-id xmlns:xlink="http://www.w3.org/1999/xlink" xlink:type="simple">urn:lsid:ipni.org:names:77109528-1</object-id>
            </tp:taxon-name><tp:taxon-authority>(Hochr.) Dorr</tp:taxon-authority><tp:taxon-status xmlns:xlink="http://www.w3.org/1999/xlink" xlink:type="simple">comb. nov.</tp:taxon-status><tp:nomenclature-citation-list><tp:nomenclature-citation><tp:taxon-name>Belotia lessertiana</tp:taxon-name><comment> Hochr., Annuaire Conserv. Jard Bot. Genève 18–19: 90. 1914, as “<tp:taxon-name>Lessertiana</tp:taxon-name>.” <tp:taxon-name>Belotia grewiifolia</tp:taxon-name> var. <italic>lessertiana</italic> (Hochr.) Vict., Contr. Inst. <!--PageBreak-->Bot. Univ. Montréal 63: 13. 1948. TYPE: CUBA. La Havane, s.d. (fl), <tp:taxon-name>Delessert</tp:taxon-name> s.n. (holotype: G-DEL; isotypes: K, NY! [00084148], P). (Basionym)</comment></tp:nomenclature-citation><tp:nomenclature-citation><tp:taxon-name>Belotia caribaea</tp:taxon-name><comment> Sprague, Bull. Misc. Inform. Kew 1921(7): 276. 1921. <tp:taxon-name>Trichospermum caribaeum</tp:taxon-name> (Sprague) Kosterm., Reinwardtia 6(3): 278. 1962. TYPE: ST. LUCIA, s.d. (fl, fr), <tp:taxon-name>Anderson</tp:taxon-name> s.n. (holotype: K! [K000381875]).</comment></tp:nomenclature-citation><tp:nomenclature-citation><tp:taxon-name>Belotia reticulata</tp:taxon-name><comment> Sprague, Bull. Misc. Inform. Kew 1921(7): 277. 1921. <tp:taxon-name>Trichospermum reticulatum</tp:taxon-name> (Sprague) Kosterm., Reinwardtia 6(3): 279. 1962. TYPE: NICARAGUA. Chontales, <italic>Seemann 11</italic> (holotype: K).</comment></tp:nomenclature-citation><tp:nomenclature-citation><tp:taxon-name>Belotia campbellii</tp:taxon-name><comment> Sprague, Bull. Misc. Inform. Kew 1921(7): 277. 1921, as “<tp:taxon-name>Campbellii</tp:taxon-name>.” TYPE: BELIZE. Seven Hills Estate, s.d. (fl, fr), <italic>E.J.F. Campbell 75</italic> (holotype: K! [K000381880]; isotype: F).</comment></tp:nomenclature-citation><tp:nomenclature-citation><tp:taxon-name>Belotia tabascana</tp:taxon-name><comment> Sprague, Bull. Misc. Inform. Kew 1921(7): 278. 1921. <tp:taxon-name>Trichospermum tabascanum</tp:taxon-name> (Sprague) Kosterm., Reinwardtia 6(3): 279. 1962. TYPE: MEXICO. Tabasco: Lomas de San Sebastián, 26 Mar 1889 (fl), <italic>Rovirosa 416</italic> (holotype: K; isotypes: F, NY! [00546807], US! [00098426]).</comment></tp:nomenclature-citation></tp:nomenclature-citation-list></tp:nomenclature><tp:treatment-sec sec-type="Distribution"><title>Distribution.</title><p>Southern Mexico to Costa Rica, and in western Cuba. A collection stated to be from St. Lucia (the type of <tp:taxon-name>Belotia caribaea</tp:taxon-name>) represents either material cultivated in the St. Vincent Botanic Garden or mislabeled material from Cuba (<xref ref-type="bibr" rid="B1">Bornstein 1989: 185–186</xref>).</p></tp:treatment-sec><tp:treatment-sec sec-type="Note"><title>Note.</title><p>The name <tp:taxon-name>Trichospermum grewiifolium</tp:taxon-name> (A. Rich.) Kosterm. is frequently applied to this species, but it is illegitimate because as explained in the text <tp:taxon-name>Belotia grewiifolia</tp:taxon-name> A. Rich. was nomenclaturally superfluous when published (<xref ref-type="bibr" rid="B11">McNeill et al. 2006</xref>: Art. 52.1) and cannot serve as the basionym for this combination. More recently, <xref ref-type="bibr" rid="B16">Rodríguez Fuentes (2000: 32)</xref> accepted <tp:taxon-name>Trichospermum grewiifolium</tp:taxon-name> as a new species published by <xref ref-type="bibr" rid="B9">Kostermans (1962)</xref> apparently in the belief that Kostermans had explicitly excluded the purported basionym’s type, but this is debatable and in any case <tp:taxon-name>Trichospermum grewiifolium</tp:taxon-name> is not a valid name as Kostermans failed to designate a nomenclatural type (<xref ref-type="bibr" rid="B11">McNeill et al. 2006</xref>: Art. 37.1).</p></tp:treatment-sec><ref-list><ref id="B1"><mixed-citation xmlns:xlink="http://www.w3.org/1999/xlink" xlink:type="simple"><person-group><name name-style="western"><surname>Bornstein</surname><given-names>AJ</given-names></name></person-group> (<year>1989</year>)<article-title> Tiliaceae.</article-title> In: <person-group><name name-style="western"><surname>Howard</surname><given-names>RA</given-names></name></person-group> (<role>Ed</role>) <source>Flora of the Lesser Antilles, vol. 5.</source><publisher-name>Jamaica Plain, Massachusetts: Arnold Arboretum, Harvard University</publisher-name>, <fpage>184</fpage>–<lpage>199</lpage>.</mixed-citation></ref><ref id="B11"><mixed-citation xmlns:xlink="http://www.w3.org/1999/xlink" xlink:type="simple"><person-group><name name-style="western"><surname>McNeill</surname><given-names>J</given-names></name><name name-style="western"><surname>Barrie</surname><given-names>FR</given-names></name><name name-style="western"><surname>Burdet</surname><given-names>HM</given-names></name><name name-style="western"><surname>Demoulin</surname><given-names>V</given-names></name><name name-style="western"><surname>Hawksworth</surname><given-names>DL</given-names></name><name name-style="western"><surname>Marhold</surname><given-names>K</given-names></name><name name-style="western"><surname>Nicolson</surname><given-names>DH</given-names></name><name name-style="western"><surname>Prado</surname><given-names>J</given-names></name><name name-style="western"><surname>Silva</surname><given-names>PC</given-names></name><name name-style="western"><surname>Skog</surname><given-names>JE</given-names></name><name name-style="western"><surname>Wiersema</surname><given-names>JH</given-names></name><name name-style="western"><surname>Turland</surname><given-names>NJ</given-names></name></person-group><role>Eds</role> (<year>2006</year>)<article-title> International Code of Botanical Nomenclature (Vienna Code) adopted by the Seventeenth International Botanical Congress, Vienna, Austria, July 2005.</article-title><source>Regnum Vegetabile 146</source>, <publisher-name>A.R.G. Gantner Verlag KG, Ruggell</publisher-name>, <publisher-loc>Liechtenstein</publisher-loc>, <volume>i–xviii</volume>, <fpage>1</fpage>–<lpage>568</lpage>.</mixed-citation></ref><ref id="B16"><mixed-citation xmlns:xlink="http://www.w3.org/1999/xlink" xlink:type="simple"><person-group><name name-style="western"><surname>Rodríguez Fuentes</surname><given-names>A</given-names></name></person-group> (<year>2000</year>)<article-title> Tiliaceae.</article-title> In: <person-group><name name-style="western"><surname>Greuter</surname><given-names>W</given-names></name></person-group> (<role>Ed</role>) <source>Flora de la República de Cuba: Serie A, Plantas Vasculares</source><volume>3</volume>(<issue>5</issue>), <publisher-loc>Königstein</publisher-loc>: <publisher-name>Koeltz Scientific Books</publisher-name>, <fpage>1</fpage>–<lpage>38</lpage>.</mixed-citation></ref><ref id="B9"><mixed-citation xmlns:xlink="http://www.w3.org/1999/xlink" xlink:type="simple"><person-group><name name-style="western"><surname>Kostermans</surname><given-names>AJGH</given-names></name></person-group> (<year>1962</year>)<article-title> The genera <italic>Belotia</italic> Rich. and <italic>Trichospermum</italic> Bl. (Tiliaceae).</article-title><source>Reinwardtia</source><volume>6</volume> (<issue>3</issue>):<fpage>277</fpage>-<lpage>279</lpage>.</mixed-citation></ref></ref-list></tp:taxon-treatment>
