# Supplementary material for: Trichospermum lessertianum comb. n., the correct name for the Cuban species of Trichospermum (Malvaceae, Grewioideae) also found in Mexico and Central America
Source: PhytoKeys. 2011 Feb 11;(2):17–22. doi: 10.3897/phytokeys.2.731 (PMC3174432; doi:10.3897/phytokeys.2.731)
Supplement: XML Treatment for Trichospermum mexicanum [file phytokeys.2.731-treatment2.xml]

<!DOCTYPE tp:taxon-treatment
  PUBLIC "-//TaxonX//DTD Taxonomic Treatment Publishing DTD v0 20100105//EN" "tax-treatment-NSO.dtd">
<tp:taxon-treatment xmlns:tp="http://www.plazi.org/taxpub"><tp:treatment-meta><mixed-citation publication-type="journal"><person-group><name><surname>Dorr</surname><given-names>Laurence J.</given-names></name></person-group><article-title><italic>Trichospermum lessertianum</italic> comb. n., the correct name for the Cuban species of <italic>Trichospermum</italic> (Malvaceae, Grewioideae) also found in Mexico and Central America
                </article-title><source>PhytoKeys</source><day>11</day><month>2</month><year>2011</year><volume>2011</volume><issue>2</issue><fpage>17</fpage><lpage>22</lpage><pub-id pub-id-type="doi">10.3897/phytokeys.2.731</pub-id></mixed-citation></tp:treatment-meta><tp:nomenclature><tp:taxon-name>
         				<tp:taxon-name-part taxon-name-part-type="genus">Trichospermum</tp:taxon-name-part>
         				<tp:taxon-name-part taxon-name-part-type="species">mexicanum</tp:taxon-name-part>
         		</tp:taxon-name><tp:taxon-authority>(DC.)</tp:taxon-authority><tp:nomenclature-citation-list><tp:nomenclature-citation><tp:taxon-name>Trichospermum mexicanum</tp:taxon-name><comment> (DC.) Baill., Hist. Pl. 4: 179. 1872 (excluding synonym <tp:taxon-name>Adenodiscus mexicanus</tp:taxon-name> Turcz.). <tp:taxon-name>Grewia mexicana</tp:taxon-name> DC., Prodr. 1: 510. 1824. <tp:taxon-name>Belotia mexicana</tp:taxon-name> (DC.) K. Schum. in Engler &amp; Prantl, Nat. Pflanzenfam. 3(6): 28. 1890. <tp:taxon-name>Belotia grewiifolia</tp:taxon-name> A. Rich. in R. de la Sagra, Hist. Phys. Cuba, Pl. Vasc.: 209, t. 21. 1841 [1845], as “<italic>greviæfolia</italic>,” nom. illeg. TYPE: MEXICO. “Nova Hispania,” 1807 (fl), <italic>Lagasca y Segura 86</italic> (holotype: G-DC [IDC microfiche 216!]).</comment></tp:nomenclature-citation><tp:nomenclature-citation><tp:taxon-name>Belotia insignis</tp:taxon-name><comment> Baill., Adansonia 10: 182. 1872. <tp:taxon-name>Trichospermum insigne</tp:taxon-name> (Baill.) Kosterm., Reinwardtia 6(3): 279. 1962, as “<italic>insignis</italic>.” TYPE: MEXICO. “Andes of Mexico,” <italic>Ghiesbreght 356</italic> (holotype: P, photo [F neg. no. 35430] US!; isotype: F).</comment></tp:nomenclature-citation></tp:nomenclature-citation-list></tp:nomenclature><!--PageBreak--><tp:treatment-sec sec-type="Distribution"><title>Distribution.</title><p>Endemic to western and southern Mexico, where it appears to be restricted to the Pacific lowlands and hills from Sinaloa to Oaxaca.</p></tp:treatment-sec><tp:treatment-sec sec-type="Note"><title>Note.</title><p><xref ref-type="bibr" rid="B12">McVaugh (2000: 526–527)</xref> speculated that the type of <tp:taxon-name>Grewia mexicana</tp:taxon-name> may have been a garden specimen grown at Madrid from Mexican seed contributed by the Expedición Real.</p></tp:treatment-sec><ref-list><ref id="B12"><mixed-citation xmlns:xlink="http://www.w3.org/1999/xlink" xlink:type="simple"><person-group><name name-style="western"><surname>McVaugh</surname><given-names>R</given-names></name></person-group> (<year>2000</year>)<source> Botanical results of the Sessé &amp; Mociño Expedition (1787–1803) VII. A guide to relevant scientific names of plants.</source><publisher-loc>Pittsburgh</publisher-loc>: <publisher-name>Hunt Institute for Botanical Documentation</publisher-name>.</mixed-citation></ref></ref-list></tp:taxon-treatment>
